# Supplementary material for: Dual targeted extracellular vesicles regulate oncogenic genes in advanced pancreatic cancer
Source: Nat Commun. 2023 Oct 23;14:6692. doi: 10.1038/s41467-023-42402-3 (PMC10593751; doi:10.1038/s41467-023-42402-3)
Supplement: Supplementary file 4 — Supplementary Data 1 [file 41467_2023_42402_MOESM4_ESM.xlsx]

## Sheet: Data 1
Supplementary Data 1 | Changes of EV microRNAs from TACE stimulated hBMSCs with or without TP53 plasmid. More details can be found in GEO accession GSE223409
Condition	miRNA ID	EV miRNA log2 (Fold change)
		TACE alone	TACE + plasmid
Increased in both	hsa-let-7d-3p	1.97	1.64
	hsa-miR-1307-3p	1.31	1.19
	hsa-miR-370-3p	1.02	2.28
	hsa-miR-423-3p	1.02	1.29
	hsa-miR-7-1-5p	2.3	1.56
	hsa-miR-92a-1-3p	1.35	1.86
Increased in TACE alone	hsa-miR-1296-5p	3.22
	hsa-miR-17-5p	1.01
	hsa-miR-18a-5p	1.57
	hsa-miR-193b-3p	2.12
	hsa-miR-19a-3p	1.14
	hsa-miR-331-3p	1.36
	hsa-miR-452-5p	1.03
	hsa-miR-615-3p	1.15
	hsa-miR-654-5p	1.03
	hsa-miR-665-3p	2.34
	hsa-miR-7641-2-5p	1.68
	hsa-miR-92b-3p	1.52
Increased in TACE + plasmid	hsa-let-7i-5p		1.21
	hsa-miR-1246-5p		2.78
	hsa-miR-125b-1-3p		1.73
	hsa-miR-130b-3p		1.24
	hsa-miR-134-5p		2.52
	hsa-miR-193a-5p		2.88
	hsa-miR-193b-5p		3.14
	hsa-miR-196a-1-5p		1.03
	hsa-miR-214-5p		2.1
	hsa-miR-22-3p		1.92
	hsa-miR-221-3p		1.15
	hsa-miR-320a-3p		2.81
	hsa-miR-324-5p		2.7
	hsa-miR-337-5p		2.86
	hsa-miR-382-5p		1.64
	hsa-miR-410-3p		1.17
	hsa-miR-423-5p		3.54
	hsa-miR-432-5p		1.17
	hsa-miR-433-3p		1.6
	hsa-miR-4497-5p		2.85
	hsa-miR-574-5p		1.25
	hsa-miR-6126-5p		2.61
	hsa-miR-629-5p		3.78
	hsa-miR-671-5p		1.31
Decreased in both conditions	hsa-let-7a-1-3p	-3.13	-4.68
	hsa-let-7c-5p	-4.02	-2.76
	hsa-let-7g-5p	-1.68	-1.54
	hsa-miR-101-1-3p	-1.13	-1.55
	hsa-miR-126-5p	-3.44	-2.74
	hsa-miR-129-1-3p	-2.81	-4.49
	hsa-miR-129-1-5p	-2.2	-3.33
	hsa-miR-137-3p	-1.47	-2.71
	hsa-miR-140-3p	-3.02	-3.65
	hsa-miR-140-5p	-3.52	-3.48
	hsa-miR-142-3p	-4.08	-1.51
	hsa-miR-148a-3p	-4.07	-2.74
	hsa-miR-15b-5p	-1.77	-3.77
	hsa-miR-182-5p	-6.27	-8.37
	hsa-miR-183-5p	-7.77	-7.16
	hsa-miR-185-5p	-1.08	-1.73
	hsa-miR-191-5p	-1.37	-2.43
	hsa-miR-194-1-5p	-1.41	-3.95
	hsa-miR-196b-5p	-1.39	-1.22
	hsa-miR-203a-3p	-3.25	-4.1
	hsa-miR-21-5p	-1.02	-1.01
	hsa-miR-218-1-5p	-1.03	-3.58
	hsa-miR-223-3p	-3.25	-2.2
	hsa-miR-23b-3p	-1.59	-2.67
	hsa-miR-24-2-5p	-2.14	-5.07
	hsa-miR-25-3p	-1.84	-1.69
	hsa-miR-26a-1-5p	-2.59	-3.54
	hsa-miR-26a-2-5p	-3.51	-3.39
	hsa-miR-26b-5p	-1.97	-2.11
	hsa-miR-27b-3p	-5.72	-2.55
	hsa-miR-29a-3p	-1.24	-1.48
	hsa-miR-30a-3p	-2.42	-4.24
	hsa-miR-30b-5p	-2.6	-4.21
	hsa-miR-30c-1-5p	-2.64	-3.2
	hsa-miR-30e-3p	-1.98	-1.08
	hsa-miR-32-5p	-4.1	-2.45
	hsa-miR-335-5p	-4.92	-5.38
	hsa-miR-337-3p	-1.68	-2.05
	hsa-miR-340-5p	-2.05	-2.08
	hsa-miR-342-3p	-1.07	-1.4
	hsa-miR-34c-5p	-2.03	-2.15
	hsa-miR-374b-5p	-1.15	-3.31
	hsa-miR-379-3p	-1.3	-2.32
	hsa-miR-380-3p	-1.83	-1.8
	hsa-miR-381-3p	-1.13	-1.04
	hsa-miR-382-3p	-1.94	-3.61
	hsa-miR-411-3p	-1.33	-2.56
	hsa-miR-424-5p	-2.3	-1.46
	hsa-miR-4321-3p	-2.05	-1.91
	hsa-miR-4485-3p	-2.21	-4.8
	hsa-miR-450a-1-5p	-2.5	-1.96
	hsa-miR-451a-5p	-4.75	-4.56
	hsa-miR-486-1-5p	-3.61	-2.39
	hsa-miR-487b-3p	-1.47	-1.68
	hsa-miR-493-5p	-1.52	-1.9
	hsa-miR-542-3p	-2.04	-1.71
	hsa-miR-654-3p	-1.65	-3.92
	hsa-miR-656-3p	-2.3	-1.24
	hsa-miR-708-3p	-1.03	-2.39
	hsa-miR-889-3p	-1.35	-3.71
	hsa-miR-9-1-3p	-3.71	-3.98
	hsa-miR-9-1-5p	-5.26	-6.4
	hsa-miR-99a-5p	-3.79	-2.11
Decreased in TACE alone	hsa-miR-106b-3p	-2.08
	hsa-miR-10a-5p	-1.9
	hsa-miR-10b-5p	-2.05
	hsa-miR-125b-1-5p	-1.35
	hsa-miR-126-3p	-3.73
	hsa-miR-128-1-3p	-1.01
	hsa-miR-136-3p	-1.98
	hsa-miR-145-3p	-1.6
	hsa-miR-146b-5p	-1.49
	hsa-miR-148b-3p	-1.25
	hsa-miR-152-3p	-2.06
	hsa-miR-186-5p	-1.96
	hsa-miR-199a-1-3p	-2.02
	hsa-miR-30a-5p	-1.57
	hsa-miR-30d-5p	-1.2
	hsa-miR-30e-5p	-1.79
	hsa-miR-3182-5p	-3.27
	hsa-miR-323a-3p	-2.06
	hsa-miR-329-1-3p	-1.24
	hsa-miR-369-3p	-2.03
	hsa-miR-652-3p	-1.1
	hsa-miR-655-3p	-2.16
Decreased in TACE + plasmid	hsa-let-7d-5p		-1.32
	hsa-let-7f-1-5p		-1.37
	hsa-let-7f-2-5p		-1.55
	hsa-miR-103a-1-3p		-1.37
	hsa-miR-106b-5p		-3.08
	hsa-miR-125a-5p		-1.07
	hsa-miR-138-1-5p		-3.71
	hsa-miR-151a-5p		-1.76
	hsa-miR-154-3p		-2.05
	hsa-miR-15a-5p		-1.04
	hsa-miR-16-1-5p		-1.19
	hsa-miR-195-5p		-2.17
	hsa-miR-199a-1-5p		-1.59
	hsa-miR-23a-3p		-1.82
	hsa-miR-28-5p		-1.79
	hsa-miR-299-5p		-1.28
	hsa-miR-29b-1-3p		-2.06
	hsa-miR-31-5p		-1.49
	hsa-miR-328-3p		-2.11
	hsa-miR-339-5p		-1.73
	hsa-miR-374a-5p		-2.62
	hsa-miR-376a-1-3p		-1.28
	hsa-miR-376c-3p		-3.05
	hsa-miR-411-5p		-2.32
	hsa-miR-431-5p		-3.03
	hsa-miR-4466-3p		-2.09
	hsa-miR-454-3p		-3.09
	hsa-miR-455-3p		-1.38
	hsa-miR-503-5p		-1.29
	hsa-miR-532-5p		-1.17
	hsa-miR-660-5p		-1.33
	hsa-miR-668-3p		-4.39
	hsa-miR-708-5p		-2.07
	hsa-miR-7641-1-5p		-1.55
	hsa-miR-93-5p		-1.14
Increased in TACE aloe, decreased in TACE + plasmid	hsa-miR-27a-3p	1.78	-2.54
	hsa-miR-197-3p	1.32	-4.34
	hsa-miR-485-3p	1.64	-1.21
