# Supplementary material for: Dual targeted extracellular vesicles regulate oncogenic genes in advanced pancreatic cancer
Source: Nat Commun. 2023 Oct 23;14:6692. doi: 10.1038/s41467-023-42402-3 (PMC10593751; doi:10.1038/s41467-023-42402-3)
Supplement: Supplementary file 5 — Supplementary Data 2 [file 41467_2023_42402_MOESM5_ESM.xlsx]

## Sheet: Data 2
Supplementary Data 2 | Changes of EV microRNAs from TACE stimulated MEFs with or without TP53 plasmid. More details can be found in GEO accession GSE223409
Condition	Mature miRNA ID	Detected miRNA in EV
		EVs from cells (control)	EVs from PBS treated cells	EVs from Plasmid treated cells
Detected in all conditions	mmu-let-7a-1-5p	X	X	X
	mmu-let-7b-5p	X	X	X
	mmu-let-7c-1-5p	X	X	X
	mmu-let-7d-3p	X	X	X
	mmu-let-7d-5p	X	X	X
	mmu-let-7e-5p	X	X	X
	mmu-let-7f-1-5p	X	X	X
	mmu-let-7g-5p	X	X	X
	mmu-let-7i-5p	X	X	X
	mmu-miR-100-5p	X	X	X
	mmu-miR-101a-3p	X	X	X
	mmu-miR-101b-3p	X	X	X
	mmu-miR-103-1-3p	X	X	X
	mmu-miR-106b-3p	X	X	X
	mmu-miR-10a-5p	X	X	X
	mmu-miR-10b-5p	X	X	X
	mmu-miR-1198-5p	X	X	X
	mmu-miR-125a-5p	X	X	X
	mmu-miR-125b-1-3p	X	X	X
	mmu-miR-125b-1-5p	X	X	X
	mmu-miR-125b-2-3p	X	X	X
	mmu-miR-126a-3p	X	X	X
	mmu-miR-127-3p	X	X	X
	mmu-miR-128-1-3p	X	X	X
	mmu-miR-129-1-5p	X	X	X
	mmu-miR-130a-3p	X	X	X
	mmu-miR-132-3p	X	X	X
	mmu-miR-134-5p	X	X	X
	mmu-miR-140-3p	X	X	X
	mmu-miR-140-5p	X	X	X
	mmu-miR-143-3p	X	X	X
	mmu-miR-145a-3p	X	X	X
	mmu-miR-145a-5p	X	X	X
	mmu-miR-146a-5p	X	X	X
	mmu-miR-146b-5p	X	X	X
	mmu-miR-148a-3p	X	X	X
	mmu-miR-148b-3p	X	X	X
	mmu-miR-149-5p	X	X	X
	mmu-miR-151-3p	X	X	X
	mmu-miR-151-5p	X	X	X
	mmu-miR-152-3p	X	X	X
	mmu-miR-155-5p	X	X	X
	mmu-miR-15a-5p	X	X	X
	mmu-miR-15b-5p	X	X	X
	mmu-miR-16-1-5p	X	X	X
	mmu-miR-181a-1-5p	X	X	X
	mmu-miR-181b-1-5p	X	X	X
	mmu-miR-181d-5p	X	X	X
	mmu-miR-182-5p	X	X	X
	mmu-miR-183-5p	X	X	X
	mmu-miR-1839-5p	X	X	X
	mmu-miR-185-5p	X	X	X
	mmu-miR-186-5p	X	X	X
	mmu-miR-191-5p	X	X	X
	mmu-miR-193b-3p	X	X	X
	mmu-miR-195a-5p	X	X	X
	mmu-miR-1983-3p	X	X	X
	mmu-miR-199a-1-5p	X	X	X
	mmu-miR-203-3p	X	X	X
	mmu-miR-20a-5p	X	X	X
	mmu-miR-210-3p	X	X	X
	mmu-miR-214-3p	X	X	X
	mmu-miR-214-5p	X	X	X
	mmu-miR-21a-5p	X	X	X
	mmu-miR-22-3p	X	X	X
	mmu-miR-22-5p	X	X	X
	mmu-miR-221-3p	X	X	X
	mmu-miR-222-3p	X	X	X
	mmu-miR-224-5p	X	X	X
	mmu-miR-23a-3p	X	X	X
	mmu-miR-23b-3p	X	X	X
	mmu-miR-24-1-3p	X	X	X
	mmu-miR-24-2-5p	X	X	X
	mmu-miR-25-3p	X	X	X
	mmu-miR-26a-1-5p	X	X	X
	mmu-miR-26b-5p	X	X	X
	mmu-miR-27a-3p	X	X	X
	mmu-miR-27b-3p	X	X	X
	mmu-miR-28a-3p	X	X	X
	mmu-miR-28a-5p	X	X	X
	mmu-miR-296-3p	X	X	X
	mmu-miR-298-5p	X	X	X
	mmu-miR-29a-3p	X	X	X
	mmu-miR-30a-3p	X	X	X
	mmu-miR-30a-5p	X	X	X
	mmu-miR-30c-1-5p	X	X	X
	mmu-miR-30d-5p	X	X	X
	mmu-miR-30e-3p	X	X	X
	mmu-miR-30e-5p	X	X	X
	mmu-miR-31-5p	X	X	X
	mmu-miR-320-3p	X	X	X
	mmu-miR-322-3p	X	X	X
	mmu-miR-322-5p	X	X	X
	mmu-miR-324-3p	X	X	X
	mmu-miR-328-3p	X	X	X
	mmu-miR-335-5p	X	X	X
	mmu-miR-340-5p	X	X	X
	mmu-miR-34c-5p	X	X	X
	mmu-miR-351-5p	X	X	X
	mmu-miR-361-3p	X	X	X
	mmu-miR-361-5p	X	X	X
	mmu-miR-369-3p	X	X	X
	mmu-miR-378a-3p	X	X	X
	mmu-miR-379-5p	X	X	X
	mmu-miR-382-3p	X	X	X
	mmu-miR-382-5p	X	X	X
	mmu-miR-409-3p	X	X	X
	mmu-miR-411-5p	X	X	X
	mmu-miR-421-3p	X	X	X
	mmu-miR-423-3p	X	X	X
	mmu-miR-423-5p	X	X	X
	mmu-miR-425-5p	X	X	X
	mmu-miR-434-3p	X	X	X
	mmu-miR-450b-3p	X	X	X
	mmu-miR-484-5p	X	X	X
	mmu-miR-486a-5p	X	X	X
	mmu-miR-494-3p	X	X	X
	mmu-miR-501-3p	X	X	X
	mmu-miR-503-3p	X	X	X
	mmu-miR-503-5p	X	X	X
	mmu-miR-532-5p	X	X	X
	mmu-miR-541-5p	X	X	X
	mmu-miR-542-3p	X	X	X
	mmu-miR-574-3p	X	X	X
	mmu-miR-574-5p	X	X	X
	mmu-miR-6236-5p	X	X	X
	mmu-miR-6240-3p	X	X	X
	mmu-miR-6406-5p	X	X	X
	mmu-miR-652-3p	X	X	X
	mmu-miR-669c-5p	X	X	X
	mmu-miR-671-5p	X	X	X
	mmu-miR-674-5p	X	X	X
	mmu-miR-744-5p	X	X	X
	mmu-miR-7a-1-5p	X	X	X
	mmu-miR-872-5p	X	X	X
	mmu-miR-9-1-3p	X	X	X
	mmu-miR-9-1-5p	X	X	X
	mmu-miR-92a-1-3p	X	X	X
	mmu-miR-92b-3p	X	X	X
	mmu-miR-93-5p	X	X	X
	mmu-miR-96-5p	X	X	X
	mmu-miR-98-5p	X	X	X
	mmu-miR-99a-5p	X	X	X
	mmu-miR-99b-3p	X	X	X
	mmu-miR-99b-5p	X	X	X
Detected in both PBS and Plasmid treated	mmu-miR-122-5p		X	X
	mmu-miR-125a-3p		X	X
	mmu-miR-193a-5p		X	X
	mmu-miR-21a-3p		X	X
	mmu-miR-337-5p		X	X
	mmu-miR-3535-3p		X	X
	mmu-miR-5126-3p		X	X
Detected in both Control and Plasmid treated	mmu-miR-199b-3p	X		X
	mmu-miR-1843a-5p	X		X
	mmu-miR-6240-5p	X		X
Detected in Plasmid treated only	mmu-miR-191-3p			X
	mmu-miR-1981-5p			X
	mmu-miR-23a-5p			X
	mmu-miR-345-3p			X
	mmu-miR-3473b-3p			X
	mmu-miR-351-3p			X
	mmu-miR-3620-5p			X
	mmu-miR-664-5p			X
	mmu-miR-676-3p			X
	mmu-miR-1306-3p			X
Detected in both Control and PBS treated	mmu-let-7a-1-3p	X	X
	mmu-let-7b-3p	X	X
	mmu-let-7c-2-5p	X	X
	mmu-let-7f-2-5p	X	X
	mmu-let-7i-3p	X	X
	mmu-miR-106b-5p	X	X
	mmu-miR-126a-5p	X	X
	mmu-miR-127-5p	X	X
	mmu-miR-129-1-3p	X	X
	mmu-miR-129-2-3p	X	X
	mmu-miR-136-3p	X	X
	mmu-miR-142a-3p	X	X
	mmu-miR-148a-5p	X	X
	mmu-miR-15b-3p	X	X
	mmu-miR-17-5p	X	X
	mmu-miR-181c-5p	X	X
	mmu-miR-18a-5p	X	X
	mmu-miR-194-1-5p	X	X
	mmu-miR-199b-5p	X	X
	mmu-miR-19b-1-3p	X	X
	mmu-miR-218-1-5p	X	X
	mmu-miR-221-5p	X	X
	mmu-miR-24-1-5p	X	X
	mmu-miR-26a-2-5p	X	X
	mmu-miR-296-5p	X	X
	mmu-miR-29b-1-3p	X	X
	mmu-miR-300-3p	X	X
	mmu-miR-301a-3p	X	X
	mmu-miR-30b-5p	X	X
	mmu-miR-31-3p	X	X
	mmu-miR-3102-3p	X	X
	mmu-miR-324-5p	X	X
	mmu-miR-326-3p	X	X
	mmu-miR-329-3p	X	X
	mmu-miR-331-3p	X	X
	mmu-miR-335-3p	X	X
	mmu-miR-342-3p	X	X
	mmu-miR-345-5p	X	X
	mmu-miR-34a-5p	X	X
	mmu-miR-34b-3p	X	X
	mmu-miR-34c-3p	X	X
	mmu-miR-350-3p	X	X
	mmu-miR-365-1-3p	X	X
	mmu-miR-374b-5p	X	X
	mmu-miR-376c-3p	X	X
	mmu-miR-410-3p	X	X
	mmu-miR-425-3p	X	X
	mmu-miR-431-5p	X	X
	mmu-miR-434-5p	X	X
	mmu-miR-450a-1-5p	X	X
	mmu-miR-466b-1-3p	X	X
	mmu-miR-466g-3p	X	X
	mmu-miR-467a-1-3p	X	X
	mmu-miR-467a-1-5p	X	X
	mmu-miR-467d-5p	X	X
	mmu-miR-467e-5p	X	X
	mmu-miR-495-3p	X	X
	mmu-miR-497a-5p	X	X
	mmu-miR-669a-1-3p	X	X
	mmu-miR-669a-1-5p	X	X
	mmu-miR-674-3p	X	X
	mmu-miR-708-3p	X	X
	mmu-miR-708-5p	X	X
	mmu-miR-872-3p	X	X
Detected in PBS treated only	mmu-miR-136-5p		X
	mmu-miR-150-5p		X
	mmu-miR-154-5p		X
	mmu-miR-193a-3p		X
	mmu-miR-199a-1-3p		X
	mmu-miR-206-3p		X
	mmu-miR-299a-3p		X
	mmu-miR-299a-5p		X
	mmu-miR-341-3p		X
	mmu-miR-377-3p		X
	mmu-miR-381-3p		X
	mmu-miR-3963-5p		X
	mmu-miR-532-3p		X
	mmu-miR-540-3p		X
	mmu-miR-543-3p		X
	mmu-miR-582-3p		X
	mmu-miR-667-3p		X
	mmu-miR-700-3p		X
	mmu-miR-877-3p		X
	mmu-miR-93-3p		X
	mmu-miR-1306-5p		X
Detected in Control only	mmu-miR-144-5p	X
	mmu-miR-152-5p	X
	mmu-miR-16-2-3p	X
	mmu-miR-16-2-5p	X
	mmu-miR-190a-5p	X
	mmu-miR-192-5p	X
	mmu-miR-19a-3p	X
	mmu-miR-21c-5p	X
	mmu-miR-223-3p	X
	mmu-miR-297b-3p	X
	mmu-miR-29a-5p	X
	mmu-miR-32-5p	X
	mmu-miR-339-5p	X
	mmu-miR-340-3p	X
	mmu-miR-362-3p	X
	mmu-miR-362-5p	X
	mmu-miR-376b-3p	X
	mmu-miR-450b-5p	X
	mmu-miR-466c-1-5p	X
	mmu-miR-466f-3p	X
	mmu-miR-466h-3p	X
	mmu-miR-466n-3p	X
	mmu-miR-664-3p	X
	mmu-miR-669d-5p	X
	mmu-miR-669f-5p	X
	mmu-miR-669l-5p	X
	mmu-miR-669m-1-5p	X
	mmu-miR-669o-5p	X
	mmu-miR-1249-3p	X
	mmu-miR-8114-3p	X
	mmu-miR-98-3p	X
