# Supplementary material for: Dual targeted extracellular vesicles regulate oncogenic genes in advanced pancreatic cancer
Source: Nat Commun. 2023 Oct 23;14:6692. doi: 10.1038/s41467-023-42402-3 (PMC10593751; doi:10.1038/s41467-023-42402-3)
Supplement: Supplementary file 7 — Source Data [file 41467_2023_42402_MOESM7_ESM.xlsx]

## Sheet: Fig. 1b
EV number		Con			TACE
		Replicate1	Replicate2	Replicate3	Replicate1	Replicate2	Replicate3
hours	0	10000	20400	11600	8000	20400	11600
	4	14000	23600	2400	126800	100800	142800
	8	62400	30400	40400	220800	258800	156800
	12	98400	24400	30000	557200	682000	402800
	16	40800	46800	23600	1003200	758000	642000
	20	42000	26800	26800	322000	442000	383600
	24	36400	34800	28800	143600	240800	160400
Surface CD64 expression
ELISA		Replicate1	Replicate2	Replicate3
hours	0	0.271991	0.289352	0.283565
	4	14.2857	15.1429	16.5714
	8	20.8163	19.5918	16.7347
	12	47.5862	46.3793	52.7586
	16	47.9213	46.1236	47.1348
	20	30.0952	34	31.2381
	24	29.4382	27.8652	25.618

## Sheet: Fig. 1c
hrs		0	4	8	12	16	20	24
TP53 mRNA copies	Replicate1	1.71e-07	7.35804	2.74757	0.960188	0.151128	0.140937	0.173095
	Replicate2	1.84e-07	9.86192	3.22708	0.935099	0.308811	0.148914	0.042145
	Replicate3	1.92e-07	7.26413	3.9745	0.47216	0.323567	0.14273	0.084396
hrs		0	4	8	12	16	20	24
siRNA copies	Replicate1	13.7999	372.67	236.232	1168.64	1975	582.256	241.891
	Replicate2	16.5884	447.981	105.065	871.73	1768.12	541.352	857.877
	Replicate3	15.1512	380.282	215.55	874.421	1956.73	522.903	448.849

## Sheet: Fig. 1f
Copies /EV	Exon2	treatment group
		PBS	50V	100V	150V	200V	250V
	Replicate1	1.03e-05	0.517008	0.975454	2.30734	0.848092	0.346859
	Replicate2	1.03e-05	0.341403	0.922781	2.40758	0.81101	0.417129
	Replicate3	1.03e-05	0.341034	0.921329	2.5203	0.75576	0.494648
Copies /EV	Exon11	treatment group
		Con	50V	100V	150V	200V	250V
	Replicate1	1.03e-05	0.336	1.95	2.59	1.67	0.312
	Replicate2	1.03e-05	0.498	1.95	2.67	1.58	0.38
	Replicate3	1.03e-05	0.463	1.83	3.59	1.56	0.358

## Sheet: Fig. 2a
24h sTACE	P53 expression	EV number	P53 expression	EV number	P53 expression	EV number	P53 expression	EV number	P53 expression	EV number	P53 expression	EV number	P53 expression	EV number
Sample 1	NA	NA	NA	NA	NA	NA	NA	NA	2153.05	19166.7	826.97	73000	17.87	68333.3
Smaple 2	NA	NA	NA	NA	NA	NA	NA	NA	1863.11	16666.7	870.02	66666.7	13.52	83333.3
sample 3	NA	NA	NA	NA	NA	NA	NA	NA	1835.98	17000	770.52	58000	10.43	84000
Mean	NA	NA	NA	NA	NA	NA	NA	NA	1950.71	17611.1	822.5	65888.9	13.94	78555.6
SD	NA	NA	NA	NA	NA	NA	NA	NA	175.76	1357.42	49.9	7530.19	3.73	8859.98
Control (One TACE)	EV number		EV number		EV number		EV number		EV number		EV number		EV number
Hours	0		8		16		24		32		40		48
Sample 1	NA		106667		265667		56666.7		12000		1283.33		3383
Smaple 2	NA		85333.3		268667		45000		8666.67		3166.67		3333.33
sample 3	NA		86000		281667		63333.3		6666.67		8043.33		4500
Mean	NA		92666.7		272000		55000		9111.11		4164.4		3738.8
SD	NA		12128.9		8504.9		9279.61		2694.3		3488.71		659.71

## Sheet: Fig. 2c
	% of each spots over total	Green spots	red spots	yellow		% of each spots over total	Green spots	red spots	yellow
		CD64	TP53_mRNA	Col			CD64	siRNA	Col
	Image1	83.4	78.5	62		Image1	100	78.8	49.2
	Image2	71	79	59.5		Image2	100	62.6	55.2
	Image3	64.8	77.7	59		Image3	65.1	89.2	72
	Image4	94.9	97.7	49.6		Image4	100	67.7	72.4
	Image5	67.8	79.3	48.6		Image5	100	93.5	62
	Image6	71.2	100	27		Image6	60	97.5	63.1
	Image7	96	84.7	60.5		Image7	77.1	92.2	46.1
	Image8	69.2	84	60.4		Image8	70.1	94.3	50.8
	Image9	95	79.9	56.7		Image9	63.3	100	52
	Image10	71.3	88.1	35.1		Image10	64.7	67.4	72.3
	Image11	81.3	100	51.4		Image11	61.4	76.3	68.8
	Image12	82.7	89	43.1		Image12	71.8	94.8	51.1
	Image13	70.9	100	68.8		Image13	71.1	91	49.8
	Image14	68.9	84.6	51.6		Image14	66.2	66.2	41.1
	Image15	70.1	93	65.6		Image15	64.2	78.1	70.1
	Image16	75	87.2	68.2		Image16	78.4	100	64.9
	Image17	80.6	94.3	61		Image17	70	63.9	62.2
	Image18	73.1	78.6	32.4		Image18	77.9	97.1	72.7
	Image19	70.4	78.3	23.3		Image19	100	100	70.4
	Image20	81.9	96.8	51		Image20	100	89.6	38.6
	Image21	88	88.1	59.4		Image21	79.3	80.7	39.3
	Image22	84.5	84.4	40.1		Image22	65.1	90.5	58.7

## Sheet: Fig. 2d
			conc. (ml)
	Fraction	size(nm)	Replicate1	Replicate2	Replicate3
	1-4	3770.7	1000000	1000000	1000000
	5-6	461.3	205000000	199000000	206000000
	7-8	275.2	1980000000	1400000000	1360000000
	9-10	154.3	1550000000	1690000000	1490000000
	11-12	118	19700000000	13500000000	14200000000
	13-14	61.8	15700000000	14400000000	13500000000
	15-16	45.3	8020000000	6850000000	6910000000
	17-20	21.6	2500000000	1800000000	1730000000
	siRNA						mRNA
	Fraction	log(copies)	copies	copies / Evs	SD		Fraction	log(copies)	copies	copies / Evs	SD
	1-4	7.39	24400000	489	15.83		1-4	3.42	2650	0.053	0.000591
	5-6	10.8	63800000000	6190	142.82		5-6	5.24	172000	0.017	0.00023
	7-8	11.72	521000000000	7639	71.66		7-8	5.34	219000	0.0032	5.99e-05
	9-10	11.36	231000000000	3099	100.42		9-10	7.99	98800000	1.3	0.027
	11-12	11.23	169000000000	256	7.37		11-12	9.54	3440000000	5.2	0.109
	13-14	11.13	135000000000	200	2.13		13-14	9.5	3170000000	4.7	0.0655
	15-16	10.7	49600000000	144	3.27		15-16	8.5	317000000	0.92	0.016
	17-20	9.36	2280000000	26	0.24		17-20	6.83	6750000	0.078	0.000664

## Sheet: Fig. 3a
		ELISA FL readout OD450
		wt_IgG1			CK_IgG1			wt_IgG2			CK_IgG2
	(nM)	Replicate1	Replicate2	Replicate3	Replicate1	Replicate2	Replicate3	Replicate1	Replicate2	Replicate3	Replicate1	Replicate2	Replicate3
ELISA titration concentration of CD64	0.001	0.001	0.002	0.001	0.001	0.001	0.001	0.004	0.003	0.003	0.004	0.003	0.003
	0.01	0.02	0.019	0.018	0.023	0.022	0.028	0.006	0.007	0.006	0.003	0.003	0.003
	0.025	0.057	0.057	0.058	0.065	0.059	0.059	0.008	0.006	0.008	0.003	0.003	0.008
	0.1	0.129	0.131	0.131	0.14	0.145	0.136	0.005	0.008	0.003	0.003	0.004	0.003
	0.25	0.164	0.167	0.161	0.173	0.182	0.17	0.008	0.008	0.008	0.009	0.008	0.003
	1	0.185	0.187	0.186	0.19	0.189	0.198	0.003	0.008	0.003	0.003	0.003	0.009
	5	0.202	0.194	0.191	0.209	0.2	0.196	0.008	0.009	0.003	0.003	0.009	0.011
	10	0.193	0.203	0.19	0.199	0.2	0.211	0.009	0.011	0.008	0.009	0.003	0.009

## Sheet: Fig. 3c
		Flag_EV			CK_EV
		Replicate1	Replicate2	Replicate3	Replicate1	Replicate2	Replicate3
FL of PKD67	normal IgG	3251.64	2503.31	3823.38	6317.66	4680.34	7266.86
	αEGFR	4843.27	3492.9	5475.43	8578.05	5214.7	10731.1
	αROR1	5916.11	4142.41	6697.42	11812.3	9109.68	15705.2
	Non_EV	1444.98	1041.86	1756.59

## Sheet: Fig. 3e
	Fluorescence signal of transcytosis (MFI)
	THP type	CD64_wt	CD64_CK	CD64_wt	CD64_CK	CD64_wt	CD64_CK
	mAb loading	IgG	IgG	αEGFR	αEGFR	αROR1	αROR1
	Replicate1	135	273	605	684	1021	1106
	Replicate2	231	246	883	948	1090	1478
	Replicate3	201	307	884	1129	1161	1591
	Replicate4	192	258	684	828	799	979
	Replicate5	191	186	781	827	886	1261
	Replicate6	126	224	522	588	905	1634
	Mean	179.333	249	726.5	834	977	1341.5
	SD	37.0705	37.9122	135.805	174.701	124.973	244.876

## Sheet: Fig. 3f
	Treatment	control	pit2	mβc	cytD	ntz	BFA	Exo1
FL reading	Replicate1	93.2691	27.74	27.4259	48.8067	14.1317	22.2705	44.541
	Replicate2	84.5284	18.8422	18.8422	32.8954	24.2071	19.0254	33.7852
	Replicate3	148.54	33.1833	57.3118	90.6783	29.4672	35.5124	42.8661
	Replicate4	89.8932	27.9232	26.6147	47.158	39.307	21.5901	44.2269
	Replicate5	83.7695	18.8946	18.2927	32.9216	24.0239	18.4235	33.4188
	Statisitc	control	pit2	mβc	cytD	ntz	BFA	Exo1
	Number of values	5	5	5	5	5	5	5
	Minimum	83.77	18.84	18.29	32.9	14.13	18.42	33.42
	Maximum	148.5	33.18	57.31	90.68	39.31	35.51	44.54
	Range	64.77	14.34	39.02	57.78	25.18	17.09	11.12
	Mean	100	25.32	29.7	50.49	26.23	23.36	39.77
	Std. Deviation	27.42	6.279	16.01	23.7	9.176	6.985	5.665
	Std. Error of Mean	12.26	2.808	7.159	10.6	4.104	3.124	2.533

[truncated: 34 more sheets: Fig. 4b, Fig. 4c, Fig. 5a, Fig. 5b, Fig. 5c , Fig. 5d, Fig. 5e, Fig. 5f, Fig. 6b, Fig. 6e, Fig. 6g, Fig. 7b, Fig. 7e, Fig. 7f, Fig. 7d, Fig. 8b, Fig. S3, Fig. S10a, Fig. S10b, Fig.  S11a …]
